# Supplementary material for: Therapeutic Study of Cinnamic Acid Derivative for Oxidative Stress Ablation: The Computational and Experimental Answers
Source: Molecules. 2023 Nov 4;28(21):7425. doi: 10.3390/molecules28217425 (PMC10648207; doi:10.3390/molecules28217425)
Supplement: Supplementary file 1 [file molecules-28-07425-s001.zip]

Archive with 1 entries (1 files):
- molecules-2681453-supplementary.pdf
